# Supplementary material for: Inhibition of Borrelia Burgdorferi-Induced TLR2-NFκB Canonical Signaling by Gallic Acid through Targeting the CD14+ Adaptor Protein and p65 Molecule
Source: Int J Mol Sci. 2022 Sep 20;23(19):10987. doi: 10.3390/ijms231910987 (PMC9570260; doi:10.3390/ijms231910987)
Supplement: Supplementary file 1 [file ijms-23-10987-s001.zip]

Archive with 1 entries (1 files):
- ijms-1915102-supplementary.pdf
